# Supplementary material for: Variants in NR6A1 cause a novel oculo-vertebral-renal (OVR) syndrome
Source: medRxiv. 2024 Nov 11:2024.11.09.24316578. Preprint. [Version 1] doi: 10.1101/2024.11.09.24316578 (PMC11601759; doi:10.1101/2024.11.09.24316578)
Supplement: Supplement 1 [file media-1.xlsx]

## Sheet: Supplementary Table 1
Supplementary Table 1: Variant and phenotypic information of rare NR6A1 variant carriers in the UK100KGP cohort
Family	Member	Variant*	Sex	Ocular findings	Vertebral findings	Renal findings	Audiology findings	Other positive medical findings
A	A1	c.965_980del p.(Ser322Ter)	F	Retinal/choroidal coloboma (OU), optic nerve coloboma (OS)	None	None	None	None
	A2	c.965_980del p.(Ser322Ter)	M	No	Unknown	Unknown	Unknown	Unknown
B	B1	c.902G>A p.(Trp301Ter)	M	Anophthalmia and microphthalmia	Unknown	Unknown	Unknown	Delayed gross motor development, severe intellectual disability, abnormal social behaviour, schwannoma
C	C1 (GC24559)	c.227_229del p.(Ser76del)	F	Microcornea, iris coloboma (OU), retinal/choroidal coloboma (OU), divergent concomitant strabismus	Unknown	Unknown	Unknown	Obesity, asthma
D	D1	c.288dup p.(Cys96TrpfsTer4)	M	Unknown	Unknown	Unknown	Unknown	Endocrine disorders (disorders of sex development)
*, RefSeq transcript ID NM_033334.4; Variants were queried from UK100KGP based on, 1) absent in gnomAD (v2.1.1 and v3.1.2), and 2) either predicted loss-of-function (start-loss, nonsense, frameshift, canonical splice) in UK100KGP or missense and inframe indel in participants with MAC.

## Sheet: Supplementray Table 2
Supplementary Table 2: PCR primers used for human DNA sequencing
Primer Mix	Name	Sequencea	Expected PCR product size (bp) b	Note
NR6A1_Int2_Int7	NR6A1_Int2_F2	M13fwd-tcaagagatcaaggccatcc	901	COL005 Family - Breakpoint duplex PCR, deletion [hg38] chr9:g.124536516_124643457del (~107 kb deletion)
	NR6A1_Int7_R	M13rev-gataaagggggaaggctgag
NR6A1_E5	NR6A1_E5F	gtgtcctgagcacccatcta	261
	NR6A1_E5R	tgtagctctccctttggtgg
NR6A1_E3	NR6A1_E3F	M13fwd-cccagagcagagttgctcac	429	Confirmation for NR6A1:NM_033334.4:exon3:c.274C>T:p.R92W (missense variant)
	NR6A1_E3R	M13rev-ggcctgatatgtagtgcaagc
NR6A1_E9	NR6A1_E9F	M13fwd-aaacactgcttgcctcattcc	221	Confirmation for NR6A1:NM_033334.4:exon9:c.1306C>T:p.R436C (missense variant)
	NR6A1_E9.1R	M13rev-gtctgaccagtgcctcacag
NR6A1_E1	NR6A1_E1F	catggcggagcaacaaac	231	NR6A1 amplicon multiplex
	NR6A1_E1R	agggtcggcagagaggag
NR6A1_E2	NR6A1_E2F	gaaatggaggctcagaggga	263
	NR6A1_E2R	acacacacatccttttcttacca
NR6A1_E3	NR6A1_E3.1F	cccagagcagagttgctcac	429
	NR6A1_E3.2R	ggcctgatatgtagtgcaagc
NR6A1_E4	NR6A1_E4F	ttggatccagaaggacctgt	232
	NR6A1_E4R	aggacggaccacagagactg
NR6A1_E5	NR6A1_E5F	Same as above	261
	NR6A1_E5R	Same as above
NR6A1_E6	NR6A1_E6F	tgacgcaagacttttctctcc	272
	NR6A1_E6R	agaagggcggagctcact
NR6A1_E7	NR6A1_E7.1F	gcccttgggactaccttctc	407
	NR6A1_E7.2R	caactctgccttacagggatg
NR6A1_E8	NR6A1_E8F	actggtgtcacagccaactg	250
	NR6A1_E8R	taaggaggggtgaaacagga
NR6A1_E9	NR6A1_E9.1F	ccatcccattccctgtatgt	276
	NR6A1_E9.1R	aacactgcttgcctcattcc
NR6A1_E10	NR6A1_E10F	gctgacttgcctgtccacta	235
	NR6A1_E10R	ttggtctctctggcttttcc
a. M13fwd: GTAAAACGACGGCCAGT, M13rev: CAGGAAACAGCTATGACC. b. Not counting M13.

## Sheet: Supplementary Table 3
Supplementary Table 3: Primers used in zebrafish in situ experiments
Primer Name	Sequence (5’-3’)	Use
nr6a1a-AS-F1-	TTATATGTGGAGACCGCGCC	In situ clone of nr6a1a
nr6a1a-AS-R1-	AGACGACACAGCAGAGCAAA	In situ clone of nr6a1a
nr6a1a-dg-F1-	GGAGGTAACGGCAGGAATGA	validating nr6a1a-SB-MO with in situ R primer listed above
nr6a1b-AS-F1-	AACTCCCTGCAGGACGAAAC	PCR template for nr6a1b probe
nr6a1b-AS-T7-R1-	GAAATTAATACGACTCACTATAGTTCATCAGCGAGGATCTGCC	PCR template for nr6a1b probe
nr6a1b-AS-R1-	TTCATCAGCGAGGATCTGCC	Validating nr6a1b-SB-MO with in situ F

## Sheet: Supplementary Table 4
Supplementary Table 4: Morpholinos used in zebrafish gene knock-down experiments.
Morpholino Namea	Morpholino Sequence (5’-3’)
nr6a1a-TB	GTTTTGTCCACCATATCTCTGGTTT
nr6a1a-SB	GTGTGTGTTTCTCTCACCTTTG
nr6a1b-TB	TTGGGTCTGTTCTCCACCTCCATC
nr6a1b-SB	GTGTGTGTTTCTCTCACCTTTG
Standard Control	CCTCTTACCTCAGTTACAAATTTATA
a. TB = translation blocking; SB = splice blocking

## Sheet: Supplementary Table 5 
Supplementary Table 5: Detailed breakdown of zebrafish morpholino experiments
Numbers for nr6a1a-TB-MO rescue with hNR6A1
Injections	Severe	Moderate	Mild	Normal	N	Severe	Moderate	Mild	Normal	N
Trial 1						Trail 2
Un-Injected	0	0	0	72	72	2	0	0	88	90
Std-MO-4ng	3	0	0	59	62	1	0	0	96	97
hNR6A1-WT-100pg	4	0	0	62	66	6	0	0	72	78
hNR6A1-R92W-100pg	2	0	0	56	58	10	0	0	82	92
hNR6A1-R436C-100pg	10	0	0	96	106	11	0	0	77	88
nr6a1a-TB-2.0ng	52	46	9	5	112	42	40	10	0	92
nr6a1a-TB-MO-2ng+ hNR6A1-WT-100pg	18	12	16	86	132	10	1	11	68	94
nr6a1a-TB-MO-2ng+ hNR6A1-R92W-100pg	64	40	10	4	118	55	46	2	5	108
nr6a1a-TB-MO-2ng+ hNR6A1-R436C-100pg	54	40	13	11	118	45	33	11	3	92
Numbers for nr6a1b-TB-MO rescue with hNR6A1
Trial 1						Trial 2
Un-Injected	0	0	0	92	92	1	0	0	84	85
Std-MO-4ng	2	0	0	86	88	4	0	0	89	93
hNR6A1-WT-100pg	4	0	0	64	68	2	0	0	88	90
hNR6A1-R92W-100pg	3	0	0	69	72	7	0	0	91	98
hNR6A1-R436C-100pg	15	0	2	79	92	9	0	0	0	63
nr6a1b-TB-1.25ng	60	44	10	2	116	62	32	12	4	110
nr6a1a-TB-MO-1.25ng+ hNR6A1-WT-100pg	4	13	22	84	123	2	7	27	63	99
nr6a1a-TB-MO-1.25ng+ hNR6A1-R92W-100pg	60	30	24	8	122	46	20	22	8	96
nr6a1a-TB-MO-1.25ng+ hNR6A1-R436C-100pg	56	25	10	5	96	56	25	15	17	113
Numbers for nr6a1a+nr6a1b-TB-MO rescue with hNR6a1
Trial 1						Trial 2
Un-Injected	0	0	0	0	92	0	0	0	82	82
Std-MO-4ng	3	0	0	125	128	8	0	0	87	95
hNR6A1-WT-100pg	8	0	0	97	105	4	0	0	64	68
hNR6A1-R92W-100pg	4	0	0	91	95	12	0	0	60	72
hNR6A1-R436C-100pg	14	0	0	93	107	9	0	0	81	90
nr6a1(a+b)-TB-1.5ng	20	60	38	5	123	12	46	34	6	98
nr6a1(a+b)-TB-1.5ng+ hNR6A1-WT-100pg	4	0	43	59	106	8	6	38	68	118
nr6a1(a+b)-TB-1.5ng + hNR6A1-R92W-100pg	25	44	36	6	111	18	40	21	9	88
nr6a1(a+b)-TB-1.5ng + hNR6A1-R436C-100pg	26	32	29	11	98	18	32	24	14	88
